# Supplementary material for: Local and Global Protein Interactions Contribute to Residue Entrenchment in Beta-Lactamase TEM-1
Source: Antibiotics (Basel). 2022 May 13;11(5):652. doi: 10.3390/antibiotics11050652 (PMC9137480; doi:10.3390/antibiotics11050652)
Supplement: Supplementary file 1 [file antibiotics-11-00652-s001.zip]

Archive with 1 entries (1 files):
- antibiotics-1656585-supplementary.pdf
